# Supplementary material for: Revisiting phylogenetic signal; strong or negligible impacts of polytomies and branch length information?
Source: BMC Evol Biol. 2017 Feb 15;17:53. doi: 10.1186/s12862-017-0898-y (PMC5312541; doi:10.1186/s12862-017-0898-y)
Supplement: Additional file 1: — Appendix 1. (extra analyses). (ZIP 4769 kb) [file 12862_2017_898_MOESM1_ESM.zip]

Archive with 7 entries (7 files):
- Appendix 1 Figure S7.pdf
- Appendix 1 Figure S6.pdf
- Appendix 1 Figure S5.pdf
- Appendix 1 Figure S4.pdf
- Appendix 1 Figure S3.pdf
- Appendix 1 Figure S2.pdf
- Appendix 1 Figure S1.pdf
